# Supplementary material for: The Relative Preservation of the Central Retinal Layers in Leber Hereditary Optic Neuropathy
Source: J Clin Med. 2022 Oct 13;11(20):6045. doi: 10.3390/jcm11206045 (PMC9604528; doi:10.3390/jcm11206045)
Supplement: Supplementary file 1 [file jcm-11-06045-s001.zip]

Archive with 7 entries (7 files):
- Supporting Table S1 JCM.pdf
- Supporting Table S2 JCM.pdf
- Supporting Table S3 JCM.pdf
- Supporting Table S4 JCM.pdf
- Supporting Table S5 JCM.pdf
- Supporting Table S6 JCM.pdf
- Supporting Table S7 JCM.pdf
